# Supplementary material for: Slow Magnetic Relaxation in {[CoCxAPy)] 2.15 H2O}n MOF Built from Ladder-Structured 2D Layers with Dimeric SMM Rungs
Source: Molecules. 2021 Sep 16;26(18):5626. doi: 10.3390/molecules26185626 (PMC8466197; doi:10.3390/molecules26185626)
Supplement: Supplementary file 1 [file molecules-26-05626-s001.zip]

Archive with 1 entries (1 files):
- molecules-1287606-supplementary.pdf
